# Supplementary material for: Dynamically Controlled Flight Altitudes in Robo-Pigeons via Locus Coeruleus Neurostimulation
Source: Research (Wash D C). 2025 Mar 5;8:0632. doi: 10.34133/research.0632 (PMC11880575; doi:10.34133/research.0632)
Supplement: Supplementary 1 — Figs. S1 to S8 Tables S1 to S4 [file research.0632.f1.zip]

Archive with 17 entries (17 files):
- 02  Supplementary Materials.docx
- Fig. S1.eps
- Fig. S1.tif
- Fig. S2.eps
- Fig. S2.tif
- Fig. S3.eps
- Fig. S3.tif
- Fig. S4.eps
- Fig. S4.tif
- Fig. S5.eps
- Fig. S5.tif
- Fig. S6.eps
- Fig. S6.tif
- Fig. S7.eps
- Fig. S7.tif
- Fig. S8.eps
- Fig. S8.tif
